# Supplementary material for: Description of a new species of Stueningeria Lehmann, 2019 (Lepidoptera, Cossoidea, Metarbelidae) from Kinmen Island of Taiwan
Source: Biodivers Data J. 2025 Jul 24;13:e161543. doi: 10.3897/BDJ.13.e161543 (PMC12314538; doi:10.3897/BDJ.13.e161543)
Supplement: XML Treatment for Stueningeria kinmena [file BDJ.13.e161543-treatment1.xml]

<!DOCTYPE tp:taxon-treatment
  PUBLIC "-//TaxonX//DTD Taxonomic Treatment Publishing DTD v0 20100105//EN" "tax-treatment-NSO.dtd">
<tp:taxon-treatment xmlns:tp="http://www.plazi.org/taxpub"><tp:treatment-meta><mixed-citation publication-type="journal"><person-group><name><surname>Yen</surname><given-names>Shen-Horn</given-names></name><name><surname>Liao</surname><given-names>Shih-Rei</given-names></name><name><surname>Wickramasinghe</surname><given-names>Manupa Pabasara</given-names></name><name><surname>Cheng</surname><given-names>Chung-Te</given-names></name></person-group><article-title>Description of a new species of <italic><tp:taxon-name><tp:taxon-name-part taxon-name-part-type="genus" reg="Stueningeria">Stueningeria</tp:taxon-name-part></tp:taxon-name></italic> Lehmann, 2019 (<tp:taxon-name><tp:taxon-name-part taxon-name-part-type="order">Lepidoptera</tp:taxon-name-part></tp:taxon-name>, <tp:taxon-name><tp:taxon-name-part taxon-name-part-type="superfamily">Cossoidea</tp:taxon-name-part></tp:taxon-name>, <tp:taxon-name><tp:taxon-name-part taxon-name-part-type="family">Metarbelidae</tp:taxon-name-part></tp:taxon-name>) from Kinmen Island of Taiwan</article-title><source>Biodivers Data J</source><day>24</day><month>07</month><year>2025</year><volume>13</volume><pub-id pub-id-type="doi">10.3897/BDJ.13.e161543</pub-id></mixed-citation></tp:treatment-meta><tp:nomenclature><tp:taxon-name>
            <object-id xmlns:xlink="http://www.w3.org/1999/xlink" content-type="arpha" xlink:type="simple">89A11E01-F8BB-5EBD-90D7-AF4CF3DBAF93</object-id>
            <tp:taxon-name-part taxon-name-part-type="genus">Stueningeria</tp:taxon-name-part>
            <tp:taxon-name-part taxon-name-part-type="species">kinmena</tp:taxon-name-part>
            <object-id xmlns:xlink="http://www.w3.org/1999/xlink" content-type="zoobank" xlink:type="simple" object-id-type="ZooBank">02B3A9CC-CF78-4437-8C1A-ED2C500577A0</object-id>
          </tp:taxon-name><tp:taxon-authority>Yen, Wickramasinghe, Liao &amp; Cheng</tp:taxon-authority><tp:taxon-status xmlns:xlink="http://www.w3.org/1999/xlink" xlink:type="simple">sp. nov.</tp:taxon-status></tp:nomenclature><tp:treatment-sec sec-type="materials"><title>Materials</title><list list-type="alpha-lower" list-content="occurrences"><list-item><p><bold>Type status:</bold> <named-content xmlns:xlink="http://www.w3.org/1999/xlink" content-type="dwc:typeStatus" xlink:type="simple">Holotype</named-content>. <bold>Occurrence:</bold> individualCount: <named-content xmlns:xlink="http://www.w3.org/1999/xlink" content-type="dwc:individualCount" xlink:type="simple">1</named-content>; sex: <named-content xmlns:xlink="http://www.w3.org/1999/xlink" content-type="dwc:sex" xlink:type="simple">male</named-content>; lifeStage: <named-content xmlns:xlink="http://www.w3.org/1999/xlink" content-type="dwc:lifeStage" xlink:type="simple">adult</named-content>; establishmentMeans: <named-content xmlns:xlink="http://www.w3.org/1999/xlink" content-type="dwc:establishmentMeans" xlink:type="simple">native</named-content>; disposition: <named-content xmlns:xlink="http://www.w3.org/1999/xlink" content-type="dwc:disposition" xlink:type="simple">in collection</named-content>; occurrenceID: <named-content xmlns:xlink="http://www.w3.org/1999/xlink" content-type="dwc:occurrenceID" xlink:type="simple">6FAE088E-E8DB-5861-9E4B-B2D779E80C0C</named-content>; <bold>Taxon:</bold> higherClassification: <named-content xmlns:xlink="http://www.w3.org/1999/xlink" content-type="dwc:higherClassification" xlink:type="simple"><tp:taxon-name><tp:taxon-name-part taxon-name-part-type="class">Insecta</tp:taxon-name-part></tp:taxon-name>; <tp:taxon-name><tp:taxon-name-part taxon-name-part-type="order">Lepidoptera</tp:taxon-name-part></tp:taxon-name>; <tp:taxon-name><tp:taxon-name-part taxon-name-part-type="superfamily">Cossoidea</tp:taxon-name-part></tp:taxon-name>; <tp:taxon-name><tp:taxon-name-part taxon-name-part-type="family">Metarbelidae</tp:taxon-name-part></tp:taxon-name>; <tp:taxon-name><tp:taxon-name-part taxon-name-part-type="genus" reg="Stueningeria">Stueningeria</tp:taxon-name-part></tp:taxon-name></named-content>; <bold>Location:</bold> continent: <named-content xmlns:xlink="http://www.w3.org/1999/xlink" content-type="dwc:continent" xlink:type="simple">East Asia</named-content>; island: <named-content xmlns:xlink="http://www.w3.org/1999/xlink" content-type="dwc:island" xlink:type="simple">Kinmen</named-content>; country: <named-content xmlns:xlink="http://www.w3.org/1999/xlink" content-type="dwc:country" xlink:type="simple">Taiwan</named-content>; county: <named-content xmlns:xlink="http://www.w3.org/1999/xlink" content-type="dwc:county" xlink:type="simple">Kinmen</named-content>; locality: <named-content xmlns:xlink="http://www.w3.org/1999/xlink" content-type="dwc:locality" xlink:type="simple">Kinmen Agriculture Research Institute</named-content>; verbatimLatitude: <named-content xmlns:xlink="http://www.w3.org/1999/xlink" content-type="dwc:verbatimLatitude" xlink:type="simple">24.448365</named-content>; verbatimLongitude: <named-content xmlns:xlink="http://www.w3.org/1999/xlink" content-type="dwc:verbatimLongitude" xlink:type="simple">118.446909</named-content>; <bold>Identification:</bold> identifiedBy: <named-content xmlns:xlink="http://www.w3.org/1999/xlink" content-type="dwc:identifiedBy" xlink:type="simple">Shen-Horn Yen</named-content>; dateIdentified: <named-content xmlns:xlink="http://www.w3.org/1999/xlink" content-type="dwc:dateIdentified" xlink:type="simple">09 November 2022</named-content>; <bold>Event:</bold> samplingProtocol: <named-content xmlns:xlink="http://www.w3.org/1999/xlink" content-type="dwc:samplingProtocol" xlink:type="simple">reared from larva collected from litchi tree</named-content>; eventDate: <named-content xmlns:xlink="http://www.w3.org/1999/xlink" content-type="dwc:eventDate" xlink:type="simple">6-11 May 2022</named-content>; <bold>Record Level:</bold> type: <named-content xmlns:xlink="http://www.w3.org/1999/xlink" content-type="dwc:type" xlink:type="simple">PhysicalObject</named-content>; language: <named-content xmlns:xlink="http://www.w3.org/1999/xlink" content-type="dwc:language" xlink:type="simple">en</named-content>; institutionCode: <named-content xmlns:xlink="http://www.w3.org/1999/xlink" content-type="dwc:institutionCode" xlink:type="simple">National Sun Yat-Sen University (NSYSU)</named-content>; basisOfRecord: <named-content xmlns:xlink="http://www.w3.org/1999/xlink" content-type="dwc:basisOfRecord" xlink:type="simple">PinnedSpecimen</named-content></p></list-item><list-item><p><bold>Type status:</bold> <named-content xmlns:xlink="http://www.w3.org/1999/xlink" content-type="dwc:typeStatus" xlink:type="simple">Paratype</named-content>. <bold>Occurrence:</bold> individualCount: <named-content xmlns:xlink="http://www.w3.org/1999/xlink" content-type="dwc:individualCount" xlink:type="simple">14</named-content>; sex: <named-content xmlns:xlink="http://www.w3.org/1999/xlink" content-type="dwc:sex" xlink:type="simple">8 males, 6 females</named-content>; lifeStage: <named-content xmlns:xlink="http://www.w3.org/1999/xlink" content-type="dwc:lifeStage" xlink:type="simple">adults</named-content>; establishmentMeans: <named-content xmlns:xlink="http://www.w3.org/1999/xlink" content-type="dwc:establishmentMeans" xlink:type="simple">native</named-content>; occurrenceStatus: <named-content xmlns:xlink="http://www.w3.org/1999/xlink" content-type="dwc:occurrenceStatus" xlink:type="simple">present</named-content>; disposition: <named-content xmlns:xlink="http://www.w3.org/1999/xlink" content-type="dwc:disposition" xlink:type="simple">in collection</named-content>; occurrenceID: <named-content xmlns:xlink="http://www.w3.org/1999/xlink" content-type="dwc:occurrenceID" xlink:type="simple">6596D8FC-A24D-5D84-81D2-BE3A3AE03F81</named-content>; <bold>Location:</bold> continent: <named-content xmlns:xlink="http://www.w3.org/1999/xlink" content-type="dwc:continent" xlink:type="simple">East Asia</named-content>; island: <named-content xmlns:xlink="http://www.w3.org/1999/xlink" content-type="dwc:island" xlink:type="simple">Kinmen</named-content>; country: <named-content xmlns:xlink="http://www.w3.org/1999/xlink" content-type="dwc:country" xlink:type="simple">Taiwan</named-content>; county: <named-content xmlns:xlink="http://www.w3.org/1999/xlink" content-type="dwc:county" xlink:type="simple">Kinmen</named-content>; locality: <named-content xmlns:xlink="http://www.w3.org/1999/xlink" content-type="dwc:locality" xlink:type="simple">Kinmen Agriculture Research Institute</named-content>; verbatimLatitude: <named-content xmlns:xlink="http://www.w3.org/1999/xlink" content-type="dwc:verbatimLatitude" xlink:type="simple">24.448365</named-content>; verbatimLongitude: <named-content xmlns:xlink="http://www.w3.org/1999/xlink" content-type="dwc:verbatimLongitude" xlink:type="simple">118.446909</named-content>; <bold>Identification:</bold> identifiedBy: <named-content xmlns:xlink="http://www.w3.org/1999/xlink" content-type="dwc:identifiedBy" xlink:type="simple">Shen-Horn Yen</named-content>; dateIdentified: <named-content xmlns:xlink="http://www.w3.org/1999/xlink" content-type="dwc:dateIdentified" xlink:type="simple">9 November 2022</named-content>; <bold>Event:</bold> samplingProtocol: <named-content xmlns:xlink="http://www.w3.org/1999/xlink" content-type="dwc:samplingProtocol" xlink:type="simple">reared from larva collected from litchi tree</named-content>; eventDate: <named-content xmlns:xlink="http://www.w3.org/1999/xlink" content-type="dwc:eventDate" xlink:type="simple">6-11 May 2022</named-content>; <bold>Record Level:</bold> type: <named-content xmlns:xlink="http://www.w3.org/1999/xlink" content-type="dwc:type" xlink:type="simple">PhysicalObject</named-content>; language: <named-content xmlns:xlink="http://www.w3.org/1999/xlink" content-type="dwc:language" xlink:type="simple">en</named-content>; institutionCode: <named-content xmlns:xlink="http://www.w3.org/1999/xlink" content-type="dwc:institutionCode" xlink:type="simple">National Sun Yat-Sen University (NSYSU)</named-content>; basisOfRecord: <named-content xmlns:xlink="http://www.w3.org/1999/xlink" content-type="dwc:basisOfRecord" xlink:type="simple">PinnedSpecimen</named-content></p></list-item></list></tp:treatment-sec><tp:treatment-sec sec-type="Description"><title>Description</title><p><bold>Wings</bold> (Fig. <xref ref-type="fig" rid="F13201929">1</xref>). Length of forewing 12.5 mm on average in male (n = 9) and 13.9 mm on average in female (n = 6). Head: covered with scales light grey with brown tips; eyes light grey with black patches; labial palpus light grey. Thorax: Patagia and tegulae covered by light grey scales with brown tips. Fore-wing upperside with 12 dots between costa and Sc arranging from wing base to apex; proximal dot within discoidal cell much darker than distal one; dots on postmedial zone more conspicuous on m2, m3 and cua1 cells; dots along outer margin clearly separated by m1, m2, m3 and cua1 cells; androconial patch white, arising from wing base and extending to tornus. Forewing underside light grey, glossy, costal margin with brown dots. Hind-wing upperside creamy-white with medial to marginal zones greyish-brown; hind-wing underside with similar pattern, but lighter in colouration.</p><p><bold>Male genitalia</bold> (Fig. <xref ref-type="fig" rid="F13201931">2</xref>). Uncus bifurcate at posterior part; scaphium and subscaphium present and fused into a long spindle-like tube; gnathos with lateral arms lamellar and slender lateral processes upcurved; valva short and rounded with costal margin curved; sacculus much more sclerotised than other parts of valva with a triangular projection situated dorsally; juxta present and lamellar; saccus reduced; aedeagus thick with a large cornutus.</p><p><bold>Female genitalia</bold> (Fig. <xref ref-type="fig" rid="F13201931">2</xref>). Papillae anales conical, semi-circular at apex, apophyses anteriores and posteriors short, apophyses anteriores 1.2 times longer than apophyses posteriors, antrum sclerotised, narrow, funnel-like, ductus long, corpus bursae short and small, sternite of 7<sup>th</sup> abdominal segment concave at posterior and lateral margins.</p></tp:treatment-sec><tp:treatment-sec sec-type="Diagnosis"><title>Diagnosis</title><p>The wing pattern of <italic><tp:taxon-name><tp:taxon-name-part taxon-name-part-type="genus" reg="Stueningeria">S.</tp:taxon-name-part><tp:taxon-name-part taxon-name-part-type="species" reg="kinmena">kinmena</tp:taxon-name-part></tp:taxon-name></italic> sp. nov. can be distinguished from the congeners by the following characters. Compared with <italic><tp:taxon-name><tp:taxon-name-part taxon-name-part-type="genus" reg="Stueningeria">S.</tp:taxon-name-part><tp:taxon-name-part taxon-name-part-type="species" reg="nepalensis">nepalensis</tp:taxon-name-part></tp:taxon-name></italic> (see <xref ref-type="bibr" rid="B13204306">Lehmann (2019)</xref>), colouration of the spots lying along the inner margin of fore-wing in <italic><tp:taxon-name><tp:taxon-name-part taxon-name-part-type="genus" reg="Stueningeria">S.</tp:taxon-name-part><tp:taxon-name-part taxon-name-part-type="species" reg="kinmena">kinmena</tp:taxon-name-part></tp:taxon-name></italic> sp. nov. are much lighter. The dark medial zone in S. campbelli (see fig. 4 in <xref ref-type="bibr" rid="B13227634">Yakovlev and Zolotuhin (2021b)</xref>) is not shown in <italic><tp:taxon-name><tp:taxon-name-part taxon-name-part-type="genus" reg="Stueningeria">S.</tp:taxon-name-part><tp:taxon-name-part taxon-name-part-type="species" reg="kinmena">kinmena</tp:taxon-name-part></tp:taxon-name></italic> sp. nov. Both the distal and proximal spots within the discoidal cell of fore-wing in <italic><tp:taxon-name><tp:taxon-name-part taxon-name-part-type="genus" reg="Stueningeria">S.</tp:taxon-name-part><tp:taxon-name-part taxon-name-part-type="species" reg="phaga">phaga</tp:taxon-name-part></tp:taxon-name></italic> (see figs. 5-6 in <xref ref-type="bibr" rid="B13227634">Yakovlev and Zolotuhin (2021b)</xref>) are much darker than <italic><tp:taxon-name><tp:taxon-name-part taxon-name-part-type="genus" reg="Stueningeria">S.</tp:taxon-name-part><tp:taxon-name-part taxon-name-part-type="species" reg="kinmena">kinmena</tp:taxon-name-part></tp:taxon-name></italic> sp. nov. The postmedial zone of <italic><tp:taxon-name><tp:taxon-name-part taxon-name-part-type="genus" reg="Stueningeria">S.</tp:taxon-name-part><tp:taxon-name-part taxon-name-part-type="species" reg="kinmena">kinmena</tp:taxon-name-part></tp:taxon-name></italic> sp. nov. is much lighter than those of <italic><tp:taxon-name><tp:taxon-name-part taxon-name-part-type="genus" reg="Stueningeria">S.</tp:taxon-name-part><tp:taxon-name-part taxon-name-part-type="species" reg="htatae">htatae</tp:taxon-name-part></tp:taxon-name></italic>, <italic><tp:taxon-name><tp:taxon-name-part taxon-name-part-type="genus" reg="Stueningeria">S.</tp:taxon-name-part><tp:taxon-name-part taxon-name-part-type="species" reg="csovari">csovari</tp:taxon-name-part></tp:taxon-name></italic>, <italic><tp:taxon-name><tp:taxon-name-part taxon-name-part-type="genus" reg="Stueningeria">S.</tp:taxon-name-part><tp:taxon-name-part taxon-name-part-type="species" reg="ihtei">ihtei</tp:taxon-name-part></tp:taxon-name></italic> and <italic><tp:taxon-name><tp:taxon-name-part taxon-name-part-type="genus" reg="Stueningeria">S.</tp:taxon-name-part><tp:taxon-name-part taxon-name-part-type="species" reg="pinratanai">pinratanai</tp:taxon-name-part></tp:taxon-name></italic> (see figs. 1-15 in <xref ref-type="bibr" rid="B13227634">Yakovlev and Zolotuhin (2021b)</xref>). Compared with <italic><tp:taxon-name><tp:taxon-name-part taxon-name-part-type="genus" reg="Stueningeria">S.</tp:taxon-name-part><tp:taxon-name-part taxon-name-part-type="species" reg="loeffleri">loeffleri</tp:taxon-name-part></tp:taxon-name></italic> (see fig. 10 in <xref ref-type="bibr" rid="B13227634">Yakovlev and Zolotuhin (2021b)</xref>), the proximal dot within fore-wing discoidal cell is more rounded. The “gaps” between each spot lying on submarginal and postmedial zones of <italic><tp:taxon-name><tp:taxon-name-part taxon-name-part-type="genus" reg="Stueningeria">S.</tp:taxon-name-part><tp:taxon-name-part taxon-name-part-type="species" reg="kinmena">kinmena</tp:taxon-name-part></tp:taxon-name></italic> sp. nov. are clearer than those of <italic><tp:taxon-name><tp:taxon-name-part taxon-name-part-type="genus" reg="Stueningeria">S.</tp:taxon-name-part><tp:taxon-name-part taxon-name-part-type="species" reg="murzini">murzini</tp:taxon-name-part></tp:taxon-name></italic>.</p><p>The male genitalia of <italic><tp:taxon-name><tp:taxon-name-part taxon-name-part-type="genus" reg="Stueningeria">S.</tp:taxon-name-part><tp:taxon-name-part taxon-name-part-type="species" reg="kinmena">kinmena</tp:taxon-name-part></tp:taxon-name></italic> sp. nov. resembles that of <italic><tp:taxon-name><tp:taxon-name-part taxon-name-part-type="genus" reg="Stueningeria">S.</tp:taxon-name-part><tp:taxon-name-part taxon-name-part-type="species" reg="phaga">phaga</tp:taxon-name-part></tp:taxon-name></italic> (see fig. 17 in <xref ref-type="bibr" rid="B13227634">Yakovlev and Zolotuhin (2021b)</xref>), but can be distinguished by the following characters: the posterior margin of each lobe of uncus slightly concave, the outline of the postero-dorsal margin of valva more rounded and the triangular projection on valval saccus is less sharp than that of <italic><tp:taxon-name><tp:taxon-name-part taxon-name-part-type="genus" reg="Stueningeria">S.</tp:taxon-name-part><tp:taxon-name-part taxon-name-part-type="species" reg="phaga">phaga</tp:taxon-name-part></tp:taxon-name></italic>.</p></tp:treatment-sec><tp:treatment-sec sec-type="Etymology"><title>Etymology</title><p>The new species is named after Kinmen Island, an island lying roughly 2 km from the south-eastern coastline of China. Kinmen is one of the few islands located close to the Chinese coastline, but under the control of Taiwan.</p></tp:treatment-sec><tp:treatment-sec sec-type="Distribution"><title>Distribution</title><p>Kinmen Island (Taiwan). This new species is very likely to be discovered in the lowlands of Fujian Province of China.</p></tp:treatment-sec><tp:treatment-sec sec-type="Ecology"><title>Ecology</title><p>The larvae of this species are stem-borers and bark-feeders of many broad-leaved trees like the larvae of other species of <tp:taxon-name><tp:taxon-name-part taxon-name-part-type="family">Metarbelidae</tp:taxon-name-part></tp:taxon-name>, but the larvae only bore into the stem when not feeding and pupation. They are mostly feeding on bark surrounding the silken tunnel mouth under a sleeve, which is made of frass and excreta of the larva (Figs <xref ref-type="fig" rid="F13201933">3</xref>, <xref ref-type="fig" rid="F13201935">4</xref>). The larvae can be found in litchi (<italic><tp:taxon-name><tp:taxon-name-part taxon-name-part-type="genus" reg="Litchi">Litchi</tp:taxon-name-part><tp:taxon-name-part taxon-name-part-type="species" reg="chinensis">chinensis</tp:taxon-name-part></tp:taxon-name></italic>) and other ornamental trees (such as <italic><tp:taxon-name><tp:taxon-name-part taxon-name-part-type="genus" reg="Bauhinia">Bauhinia</tp:taxon-name-part><tp:taxon-name-part taxon-name-part-type="species" reg="variegata">variegata</tp:taxon-name-part></tp:taxon-name></italic>) in Kinmen. Adults start to emerge during May to June (Fig. <xref ref-type="fig" rid="F13201933">3</xref>). The female adults start to lay eggs in June and the larval stage lasts for 9 -10 months. Pupation occurs within the larval tunnel (Fig. <xref ref-type="fig" rid="F13201933">3</xref>). The adults can be attracted to light.</p></tp:treatment-sec><tp:treatment-sec><!--Section generated to contain objects referenced in tp:taxon-treatment.--><fig id="F13201929" position="float" orientation="portrait"><object-id xmlns:xlink="http://www.w3.org/1999/xlink" content-type="arpha" xlink:type="simple">BDDA0174-075E-584F-9BB5-01B708390637</object-id><object-id xmlns:xlink="http://www.w3.org/1999/xlink" content-type="doi" xlink:type="simple">10.3897/BDJ.13.e161543.figure3</object-id><label>Figure 1.</label><caption><p>Adults of <italic><tp:taxon-name><tp:taxon-name-part taxon-name-part-type="genus" reg="Stueningeria">Stueningeria</tp:taxon-name-part><tp:taxon-name-part taxon-name-part-type="species" reg="kinmena">kinmena</tp:taxon-name-part></tp:taxon-name></italic> sp. nov. <bold>A</bold> Holotype male; <bold>B</bold> Paratype female.</p></caption><graphic xmlns:xlink="http://www.w3.org/1999/xlink" xlink:href="bdj-13-e161543-g001.png" position="float" id="oo_1342954.png" orientation="portrait" xlink:type="simple"><uri content-type="original_file" xlink:type="simple">https://binary.pensoft.net/fig/1342954</uri></graphic></fig><fig id="F13201931" position="float" orientation="portrait"><object-id xmlns:xlink="http://www.w3.org/1999/xlink" content-type="arpha" xlink:type="simple">B629B1B7-4DC7-57B7-B33D-4D9401C91EE9</object-id><object-id xmlns:xlink="http://www.w3.org/1999/xlink" content-type="doi" xlink:type="simple">10.3897/BDJ.13.e161543.figure2</object-id><label>Figure 2.</label><caption><p>Genitalia of <italic><tp:taxon-name><tp:taxon-name-part taxon-name-part-type="genus" reg="Stueningeria">Stueningeria</tp:taxon-name-part><tp:taxon-name-part taxon-name-part-type="species" reg="kinmena">kinmena</tp:taxon-name-part></tp:taxon-name></italic> sp. nov. <bold>A</bold> Male; <bold>B</bold> Female.</p></caption><graphic xmlns:xlink="http://www.w3.org/1999/xlink" xlink:href="bdj-13-e161543-g002.png" position="float" id="oo_1342955.png" orientation="portrait" xlink:type="simple"><uri content-type="original_file" xlink:type="simple">https://binary.pensoft.net/fig/1342955</uri></graphic></fig><fig id="F13201933" position="float" orientation="portrait"><object-id xmlns:xlink="http://www.w3.org/1999/xlink" content-type="arpha" xlink:type="simple">4D71B9FE-1A7D-539B-8EC5-3282472E6789</object-id><object-id xmlns:xlink="http://www.w3.org/1999/xlink" content-type="doi" xlink:type="simple">10.3897/BDJ.13.e161543.figure3</object-id><label>Figure 3.</label><caption><p>Biology of <italic><tp:taxon-name><tp:taxon-name-part taxon-name-part-type="genus" reg="Stueningeria">Stueningeria</tp:taxon-name-part><tp:taxon-name-part taxon-name-part-type="species" reg="kinmena">kinmena</tp:taxon-name-part></tp:taxon-name></italic> sp. nov. <bold>A</bold> A newly-emerged adult; <bold>B</bold> A pupa situated within the larval tunnel; <bold>C</bold> A mature larva found within the tunnel.</p></caption><graphic xmlns:xlink="http://www.w3.org/1999/xlink" xlink:href="bdj-13-e161543-g003.png" position="float" id="oo_1342956.png" orientation="portrait" xlink:type="simple"><uri content-type="original_file" xlink:type="simple">https://binary.pensoft.net/fig/1342956</uri></graphic></fig><fig id="F13201935" position="float" orientation="portrait"><object-id xmlns:xlink="http://www.w3.org/1999/xlink" content-type="arpha" xlink:type="simple">0F511788-3FBA-5A1A-9349-DB180BEE8F4C</object-id><object-id xmlns:xlink="http://www.w3.org/1999/xlink" content-type="doi" xlink:type="simple">10.3897/BDJ.13.e161543.figure2</object-id><label>Figure 4.</label><caption><p>The silken tunnel made of larval frass hanging on bark of a litchi tree.</p></caption><graphic xmlns:xlink="http://www.w3.org/1999/xlink" xlink:href="bdj-13-e161543-g004.png" position="float" id="oo_1342957.png" orientation="portrait" xlink:type="simple"><uri content-type="original_file" xlink:type="simple">https://binary.pensoft.net/fig/1342957</uri></graphic></fig></tp:treatment-sec><ref-list><ref id="B13204306"><element-citation xmlns:xlink="http://www.w3.org/1999/xlink" publication-type="article" xlink:type="simple"><person-group person-group-type="author"><name name-style="western"><surname>Lehmann</surname><given-names>I.</given-names></name></person-group><year>2019</year><article-title>Description of two new genera and two new species of <tp:taxon-name><tp:taxon-name-part taxon-name-part-type="family">Metarbelidae</tp:taxon-name-part></tp:taxon-name> (<tp:taxon-name><tp:taxon-name-part taxon-name-part-type="order">Lepidoptera</tp:taxon-name-part></tp:taxon-name>, <tp:taxon-name><tp:taxon-name-part taxon-name-part-type="superfamily">Cossoidea</tp:taxon-name-part></tp:taxon-name>) from Nepal and Sumatra (Indonesia)</article-title><source>Oriental Region. <tp:taxon-name><tp:taxon-name-part taxon-name-part-type="genus" reg="Heterocera">Heterocera</tp:taxon-name-part></tp:taxon-name> Sumatrana</source><volume>13</volume><issue>2</issue><fpage>47</fpage><lpage>72</lpage></element-citation></ref><ref id="B13227634"><element-citation xmlns:xlink="http://www.w3.org/1999/xlink" publication-type="article" xlink:type="simple"><person-group person-group-type="author"><name name-style="western"><surname>Yakovlev</surname><given-names>R. V.</given-names></name><name name-style="western"><surname>Zolotuhin</surname><given-names>V. V.</given-names></name></person-group><year>2021</year><article-title>Revision of the family <tp:taxon-name><tp:taxon-name-part taxon-name-part-type="family">Metarbelidae</tp:taxon-name-part></tp:taxon-name> (<tp:taxon-name><tp:taxon-name-part taxon-name-part-type="order">Lepidoptera</tp:taxon-name-part></tp:taxon-name>) of the Oriental Region. III. Genus <italic><tp:taxon-name><tp:taxon-name-part taxon-name-part-type="genus" reg="Stueningeria">Stueningeria</tp:taxon-name-part></tp:taxon-name></italic> Lehmann, 2019</article-title><source>Ecologica Montenegrina</source><volume>43</volume><fpage>16</fpage><lpage>29</lpage><uri xlink:type="simple">https://vital.lib.tsu.ru/vital/access/services/Download/koha:000892654/SOURCE1</uri><pub-id pub-id-type="doi">10.37828/em.2021.43.2</pub-id></element-citation></ref></ref-list></tp:taxon-treatment>
