# Supplementary material for: Description of a new species of Stueningeria Lehmann, 2019 (Lepidoptera, Cossoidea, Metarbelidae) from Kinmen Island of Taiwan
Source: Biodivers Data J. 2025 Jul 24;13:e161543. doi: 10.3897/BDJ.13.e161543 (PMC12314538; doi:10.3897/BDJ.13.e161543)
Supplement: Supplementary material 1 — Checklist of the Species of Stueningeria [file bdj-13-e161543-s001.xlsx]

## Sheet: Taxa
Taxon_Local_ID	Kingdom	Subkingdom	Phylum	Subphylum	Superclass	Class	Subclass	Superorder	Order	Suborder	Infraorder	Superfamily	Family	Subfamily	Tribe	Subtribe	Genus	Subgenus	Species	Subspecies	Variety	Form	Authorship	Nomenclature	Feeds on	Symbiotic with	Parasite of	Host of	Native Status	Conservation Status	Distribution	Horizon	Notes
1	Animalia		Arthropoda			Insecta			Lepidoptera				Metarbelidae				Stueningeria		phaga				Swinhoe, 1894	Arbela phaga Swinhoe, 1894							India: Cherra Punji
2	Animalia		Arthropoda			Insecta			Lepidoptera				Metarbelidae				Stueningeria		campbelli				Hampson, 1910	Arbela campbelli Hampson, 1910							India: Madras, Horslykonda
3	Animalia		Arthropoda			Insecta			Lepidoptera				Metarbelidae				Stueningeria		nepalensis				Lehman, 2019								Nepa: Kathmandau
4	Animalia		Arthropoda			Insecta			Lepidoptera				Metarbelidae				Stueningeria		pinratana				Yakovlev and Zolotuhin, 2021								Thailand: Chiangmai, Doi Pui Forest Station
5	Animalia		Arthropoda			Insecta			Lepidoptera				Metarbelidae				Stueningeria		murzini				Yakovlev and Zolotuhin, 2021								China: Yunnan, Xishuanbanna
6	Animalia		Arthropoda			Insecta			Lepidoptera				Metarbelidae				Stueningeria		loeffleri				Yakovlev and Zolotuhin, 2021								Thailand: Sakhon Nakhon Province
7	Animalia		Arthropoda			Insecta			Lepidoptera				Metarbelidae				Stueningeria		ihlei				Yakovlev and Zolotuhin, 2021								Vietnam: Thua-Thien-Hue
8	Animalia		Arthropoda			Insecta			Lepidoptera				Metarbelidae				Stueningeria		htetae				Yakovlev and Zolotuhin, 2021								Myanmar: Putao
9	Animalia		Arthropoda			Insecta			Lepidoptera				Metarbelidae				Stueningeria		csovarii				Yakovlev and Zolotuhin, 2021								Thailand: Chiangwat Nam
10	Animalia		Arthropoda			Insecta			Lepidoptera				Metarbelidae				Stueningeria		kinmena				Yen, Wickramasinghe, Liao and Cheng, 2025		Litchi chinensis, Bauhinia variegata						Taiwan: Kinmen Island

## Sheet: Materials
Taxon_Local_ID	typeStatus	occurrenceID	catalogNumber	occurrenceDetails	occurrenceRemarks	recordNumber	recordedBy	recordedByID	individualCount	sex	lifeStage	reproductiveCondition	behavior	establishmentMeans	occurrenceStatus	preparations	disposition	otherCatalogNumbers	previousIdentifications	associatedMedia	associatedReferences	associatedOccurrences	associatedSequences	taxonID	scientificNameID	acceptedNameUsageID	parentNameUsageID	originalNameUsageID	nameAccordingToID	namePublishedInID	taxonConceptID	scientificName	acceptedNameUsage	parentNameUsage	originalNameUsage	nameAccordingTo	namePublishedIn	higherClassification	kingdom	phylum	class	order	family	genus	subgenus	specificEpithet	infraspecificEpithet	taxonRank	verbatimTaxonRank
[truncated: 107 more columns]

## Sheet: ExternalLinks
Taxon_Local_ID	Link type	Link
